# Supplementary material for: The effect of heavy metals on the viability of Tetraselmis marina AC16-MESO and an evaluation of the potential use of this microalga in bioremediation
Source: PeerJ. 2018 Jul 25;6:e5295. doi: 10.7717/peerj.5295 (PMC6064205; doi:10.7717/peerj.5295)
Supplement: Supplemental Information 2 — Efficiency of (A) Cu2+; (B) Fe3+ and (C) Mn2+ removal by Tetraselmis marina AC16-MESO. The y-axis shows the removal efficiency (%) at 72 h, at ion concentrations of 1.0 mg*L−1 and 5.0 mg*L−1. [file peerj-06-5295-s004.xlsx]

## Sheet: Cu
			copper
			Treatment	hours	concentration (1)	concentration (2)	concentration (3)	average concentration	% concentration 1	% concentration 2	% concentration 3	% concentration	% consumo
			1 mg/l	72 horas (1 mg/L)	0.418	0.42	0.427	0.421667	56.5629	56.8336	57.7808	57.0591	42.9409
			5 mg/l	72 horas (5 mg/L)	0.35	0.39	0.39	0.376667	6.76329	7.53623	7.53623	7.27858	92.7214
				1	5	desvest 1 mg/l	desvest 5 mg/l	error 1 mg/L	error 5 mg/L
			Not removed	57.1	7.3	0.639488	0.446261	0.319744	0.223131
			Removed	42.9	92.7	0.63	0.44	0.315	0.22
			Inicial Control	0 horas	0.11	0.14	0.125	0.125
			Control	1 hora	0.11	0.07	0.09	0.09
			Inicial (1 mg/L)	0 hora	0.739	0.739	0.739	0.739
			1 mg/l	1 hora	0.63	0.466	0.466	0.520667
			Inicial (5 mg/L)	0 hora	5	5.35	5.175	5.175
			5 mg/l	1 hora	0.67	0.56	0.59	0.606667

## Sheet: Fe
Hierro
	Treatment	Horas	Concentración (1)	Concentración (2)	Concentración (3)	Promedio conecentración	% concentración	% consumo
	1 mg/l	72 horas	0	0	0	0	0	100
	5 mg/l	72 horas	0	0	0	0	0	100
		1 mg/L	5 mg/L
	Not removed	0	0
	Removed	100	100
	Inicial Control	0 horas	0.88	0.88	0.88	0.88	100	0
	Control	1 hora	0.1	0	0	0.0333333	3.78788	96.2121
	Control	72 horas	0	0	0	0	0	100
	Inicial (1 mg/L)	0 hora	1.01	1	1.005	1.005	100	0
	1 mg/l	1 hora	0.23	0.29	0.31	0.276667	27.529	72.471
	Inicial (5 mg/L)	0 hora	5	5	5	5	100	0
	5 mg/l	1 hora	0.05	0.05	0.05	0.05	1	99

## Sheet: Mn
Manganeso
	Treatment	hours	concentration (1)	concentration (2)	concentration (3)	average concentration	% concentration 1	% concentration 2	% concentration 3	% concentration	% consumo
	1 mg/l	72 horas	3.19	5.54	7.25	5.32667	29.7159	51.6069	67.5361	49.6196	50.3804
	5 mg/l	72 horas	8.4	6.35	7.53	7.42667	86.6873	65.5315	77.709	76.6426	23.3574
		1	5	desvest 1 mg/l	desvest 5 mg/l	error 5 mg/l	error mg/l
	Not removed	49.6	76.6	18.9883	10.6182	9.49413	5.30908
	Removed	50.4	23.4	18.9	10.6	9.45	5.3
	Inicial (1 mg/L)	0 hora	10.86	10.61	10.735	10.735
	Inicial (5 mg/L)	0 hora	9.88	9.5	9.69	9.69
	Inicial Control	0 horas	0.9	0.919	0.9095	0.9095
	Control	1 hora	0.914	0.874	0.804	0.864
	Control	72 horas	0.76	0.642	0.709	0.703667
